# Supplementary material for: Kuura—An automated workflow for analyzing WES and WGS data
Source: PLoS One. 2024 Jan 18;19(1):e0296785. doi: 10.1371/journal.pone.0296785 (PMC10796025; doi:10.1371/journal.pone.0296785)
Supplement: S1 Table — In the revision process, the pipeline was validated on gold standard data sets HG003, HG004, HG006 and HG007, data sets generated with the same sequencing protocol in the same study as data sets HG001, HG002 and HG005. The table shows the number of variants identified by each variant caller, their precision and recall values. *The table contains only SNP information. (XLSX) [file pone.0296785.s002.xlsx]

## Sheet: Sheet1
Variant Caller	SAMPLES
	NA12878 (HG001)			NA24385 (HG002)			NA24149 (HG003)			NA24143 (HG004)			NA24631 (HG005)			NA24694 (HG006)			NA24695 (HG007)
	# of Variants	Precision	Recall	# of Variants	Precision	Recall	# of Variants	Precision	Recall	# of Variants	Precision	Recall	# of Variants	Precision	Recall	# of Variants	Precision	Recall	# of Variants	Precision	Recall
GATK Haplotypecaller	160713	0.996402	0.958233	155973	0.995281	0.954474	154894	0.993261	0.956169	155149	0.993653	0.964015	150884	0.995416	0.951765	192355	0.995098	0.947962	181747	0.995596	0.945438
DeepVariant	261796	0.998768	0.989619	252227	0.999005	0.98792	256089	0.99808	0.987223	252862	0.998956	0.988323	247151	0.999355	0.987613	306697	0.998415	0.988812	284003	0.999033	0.987813
Freebayes	353434	0.94479	0.988765	342915	0.937996	0.986976	346220	0.940924	0.987895	348104	0.944862	0.987608	339658	0.948099	0.987294	401083	0.951116	0.988288	372872	0.953084	0.987096
Strelka2	333574	0.916016	0.210014	317965	0.907925	0.214567	315923	0.919667	0.214209	316465	0.906792	0.203718	307473	0.908015	0.229228	460695	0.989468	0.242001	423147	0.988947	0.224501
VarScan2	95416	0.982484	0.972359	94501	0.977653	0.970882	92627	0.977922	0.970727	93430	0.981334	0.970966	92490	0.983325	0.972397	100873	0.984286	0.97557	96430	0.982918	0.973954
